# Supplementary material for: Direct nanopore sequencing of Mycobacterium tuberculosis on sputa and rescue of suboptimal results to enhance transmission surveillance
Source: Microb Genom. 2026 May 22;12(5):001709. doi: 10.1099/mgen.0.001709 (PMC13196888; doi:10.1099/mgen.0.001709)
Supplement: Uncited Table S2. [file mgen-12-01709-s002.xlsx]

## Sheet: Cluster_15
Name	SNP
15_within_cluster_SNP	MTB_anc|G|4475|C
15_within_cluster_SNP	MTB_anc|C|25118|T
15_within_cluster_SNP	MTB_anc|A|329014|C
15_within_cluster_SNP	MTB_anc|C|696859|T
15_within_cluster_SNP	MTB_anc|A|1019106|C
15_within_cluster_SNP	MTB_anc|G|1118476|C
15_within_cluster_SNP	MTB_anc|G|1729977|C
15_within_cluster_SNP	MTB_anc|G|1801057|A
15_within_cluster_SNP	MTB_anc|C|2079456|G
15_within_cluster_SNP	MTB_anc|G|2655448|T
15_within_cluster_SNP	MTB_anc|G|2682282|C
15_within_cluster_SNP	MTB_anc|A|3095555|G
15_within_cluster_SNP	MTB_anc|T|3317182|C
15_within_cluster_SNP	MTB_anc|C|3371908|A
15_within_cluster_SNP	MTB_anc|C|3855615|A
15_within_cluster_SNP	MTB_anc|T|3959165|G
15_within_cluster_SNP	MTB_anc|C|4024748|T
15_within_cluster_SNP	MTB_anc|A|2842031|G
15_core_marker_SNP	MTB_anc|A|444598|G
15_core_marker_SNP	MTB_anc|A|515549|G
15_core_marker_SNP	MTB_anc|C|824955|T
15_core_marker_SNP	MTB_anc|C|847977|T
15_core_marker_SNP	MTB_anc|G|1347576|A
15_core_marker_SNP	MTB_anc|A|1556466|G
15_core_marker_SNP	MTB_anc|G|1590041|A
15_core_marker_SNP	MTB_anc|T|1684006|C
15_core_marker_SNP	MTB_anc|C|1869972|T
15_core_marker_SNP	MTB_anc|G|1961474|T
15_core_marker_SNP	MTB_anc|C|2681852|A
15_core_marker_SNP	MTB_anc|T|3123213|C
15_core_marker_SNP	MTB_anc|T|3250284|G
15_core_marker_SNP	MTB_anc|T|3283340|G
15_core_marker_SNP	MTB_anc|A|3287846|C
15_core_marker_SNP	MTB_anc|G|3300616|A
15_core_marker_SNP	MTB_anc|G|3476668|T
15_core_marker_SNP	MTB_anc|G|3675539|A
15_core_marker_SNP	MTB_anc|A|3841305|C
15_core_marker_SNP	MTB_anc|G|3975887|T
15_core_marker_SNP	MTB_anc|A|4275230|G

## Sheet: Cluster_29
Name	SNP
29_within_cluster_SNP	MTB_anc|C|164741|T
29_within_cluster_SNP	MTB_anc|C|688750|T
29_within_cluster_SNP	MTB_anc|T|1049333|C
29_within_cluster_SNP	MTB_anc|G|1548818|T
29_within_cluster_SNP	MTB_anc|T|1627284|A
29_within_cluster_SNP	MTB_anc|C|1712135|T
29_within_cluster_SNP	MTB_anc|G|1731967|C
29_within_cluster_SNP	MTB_anc|A|1761268|G
29_within_cluster_SNP	MTB_anc|G|1811383|T
29_within_cluster_SNP	MTB_anc|G|2101402|A
29_within_cluster_SNP	MTB_anc|C|2108749|G
29_within_cluster_SNP	MTB_anc|G|2268951|C
29_within_cluster_SNP	MTB_anc|G|2368953|T
29_within_cluster_SNP	MTB_anc|C|2373976|A
29_within_cluster_SNP	MTB_anc|G|2545253|A
29_within_cluster_SNP	MTB_anc|C|2567520|G
29_within_cluster_SNP	MTB_anc|G|2742720|A
29_within_cluster_SNP	MTB_anc|G|3031742|A
29_within_cluster_SNP	MTB_anc|C|3544125|A
29_within_cluster_SNP	MTB_anc|G|3548047|A
29_within_cluster_SNP	MTB_anc|G|1799094|T
29_within_cluster_SNP	MTB_anc|G|2109539|C
29_within_cluster_SNP	MTB_anc|G|2110314|C
29_within_cluster_SNP	MTB_anc|G|2268421|T
29_within_cluster_SNP	MTB_anc|G|3789241|C
29_core_marker_SNP	MTB_anc|T|113510|C
29_core_marker_SNP	MTB_anc|T|547987|G
29_core_marker_SNP	MTB_anc|A|569854|G
29_core_marker_SNP	MTB_anc|T|1326158|C
29_core_marker_SNP	MTB_anc|G|1513036|A
29_core_marker_SNP	MTB_anc|C|1529220|T
29_core_marker_SNP	MTB_anc|C|1959973|T
29_core_marker_SNP	MTB_anc|T|2285871|C
29_core_marker_SNP	MTB_anc|G|2481353|C
29_core_marker_SNP	MTB_anc|G|2799920|A
29_core_marker_SNP	MTB_anc|C|2907355|T
29_core_marker_SNP	MTB_anc|C|2986710|T
29_core_marker_SNP	MTB_anc|G|3003714|C
29_core_marker_SNP	MTB_anc|G|3206225|T
29_core_marker_SNP	MTB_anc|G|3335676|T
29_core_marker_SNP	MTB_anc|C|3449643|A
29_core_marker_SNP	MTB_anc|C|3474707|T
29_core_marker_SNP	MTB_anc|C|3486046|G
29_core_marker_SNP	MTB_anc|G|3526996|T
29_core_marker_SNP	MTB_anc|T|3564274|G
29_core_marker_SNP	MTB_anc|G|3637600|A
29_core_marker_SNP	MTB_anc|C|3791768|T
29_core_marker_SNP	MTB_anc|G|3909285|C
29_core_marker_SNP	MTB_anc|T|4120107|G
29_core_marker_SNP	MTB_anc|G|4326808|A

## Sheet: Cluster_459
Name	SNP
459_within_cluster_SNP	MTB_anc|G|1180505|T
459_within_cluster_SNP	MTB_anc|G|2314166|T
459_within_cluster_SNP	MTB_anc|C|2531830|T
459_within_cluster_SNP	MTB_anc|G|3041060|A
459_within_cluster_SNP	MTB_anc|T|101398|C
459_core_marker_SNP	MTB_anc|T|14051|C
459_core_marker_SNP	MTB_anc|T|55240|G
459_core_marker_SNP	MTB_anc|G|71217|A
459_core_marker_SNP	MTB_anc|C|203135|A
459_core_marker_SNP	MTB_anc|A|347243|C
459_core_marker_SNP	MTB_anc|A|395233|G
459_core_marker_SNP	MTB_anc|G|751229|C
459_core_marker_SNP	MTB_anc|A|1124855|G
459_core_marker_SNP	MTB_anc|T|1224973|G
459_core_marker_SNP	MTB_anc|T|1231631|C
459_core_marker_SNP	MTB_anc|A|1471684|C
459_core_marker_SNP	MTB_anc|C|1777801|A
459_core_marker_SNP	MTB_anc|C|1823366|T
459_core_marker_SNP	MTB_anc|C|1975314|A
459_core_marker_SNP	MTB_anc|C|2304136|T
459_core_marker_SNP	MTB_anc|G|2311594|A
459_core_marker_SNP	MTB_anc|G|2469226|A
459_core_marker_SNP	MTB_anc|T|2908484|C
459_core_marker_SNP	MTB_anc|A|2949303|G
459_core_marker_SNP	MTB_anc|G|3268244|A
459_core_marker_SNP	MTB_anc|G|3271094|A
459_core_marker_SNP	MTB_anc|G|3418741|C

## Sheet: Cluster_625
Name	SNP
625_within_cluster_SNP	MTB_anc|C|584622|T
625_within_cluster_SNP	MTB_anc|C|922608|T
625_within_cluster_SNP	MTB_anc|C|1556753|T
625_within_cluster_SNP	MTB_anc|T|3875027|G
625_within_cluster_SNP	MTB_anc|G|472618|T
625_within_cluster_SNP	MTB_anc|T|1993907|C
625_within_cluster_SNP	MTB_anc|G|2285824|A
625_within_cluster_SNP	MTB_anc|C|2456703|T
625_within_cluster_SNP	MTB_anc|G|3595114|T
625_within_cluster_SNP	MTB_anc|G|119098|C
625_within_cluster_SNP	MTB_anc|C|356177|G
625_within_cluster_SNP	MTB_anc|G|567459|A
625_within_cluster_SNP	MTB_anc|C|2501067|T
625_within_cluster_SNP	MTB_anc|A|2692493|G
625_within_cluster_SNP	MTB_anc|A|3496537|G
625_core_marker_SNP	MTB_anc|G|9251|A
625_core_marker_SNP	MTB_anc|G|215344|A
625_core_marker_SNP	MTB_anc|C|257374|G
625_core_marker_SNP	MTB_anc|A|260869|G
625_core_marker_SNP	MTB_anc|G|379134|A
625_core_marker_SNP	MTB_anc|C|877851|T
625_core_marker_SNP	MTB_anc|T|3898285|C
625_core_marker_SNP	MTB_anc|G|4261953|A
625_core_marker_SNP	MTB_anc|C|181818|T
625_core_marker_SNP	MTB_anc|G|682365|A
625_core_marker_SNP	MTB_anc|C|1265375|T
625_core_marker_SNP	MTB_anc|C|1322977|T
625_core_marker_SNP	MTB_anc|G|1892686|A
625_core_marker_SNP	MTB_anc|G|2377945|A
625_core_marker_SNP	MTB_anc|G|2397893|C

## Sheet: Cluster_645
Name	SNP
645_within_cluster_SNP	MTB_anc|C|1718110|A
645_within_cluster_SNP	MTB_anc|C|1871838|T
645_within_cluster_SNP	MTB_anc|C|2383204|A
645_within_cluster_SNP	MTB_anc|C|2925439|T
645_core_marker_SNP	MTB_anc|A|3550928|T
645_core_marker_SNP	MTB_anc|T|954518|G
645_core_marker_SNP	MTB_anc|T|3132808|C
645_core_marker_SNP	MTB_anc|C|382522|T
645_core_marker_SNP	MTB_anc|A|412415|C
645_core_marker_SNP	MTB_anc|C|632108|T
645_core_marker_SNP	MTB_anc|C|845557|G
645_core_marker_SNP	MTB_anc|G|1076572|T
645_core_marker_SNP	MTB_anc|G|1560114|A
645_core_marker_SNP	MTB_anc|T|1901794|A
645_core_marker_SNP	MTB_anc|G|2094638|A
645_core_marker_SNP	MTB_anc|A|2436158|C
645_core_marker_SNP	MTB_anc|A|2599097|G
645_core_marker_SNP	MTB_anc|T|2762385|C
645_core_marker_SNP	MTB_anc|C|2899408|G
645_core_marker_SNP	MTB_anc|T|2900417|C
645_core_marker_SNP	MTB_anc|A|3112839|G
645_core_marker_SNP	MTB_anc|G|3236728|A
645_core_marker_SNP	MTB_anc|C|4394097|G

## Sheet: Cluster_680
Name	SNP
680_core_marker_SNP	MTB_anc|G|7743|A
680_core_marker_SNP	MTB_anc|C|11764|G
680_core_marker_SNP	MTB_anc|C|171599|G
680_core_marker_SNP	MTB_anc|C|173071|G
680_core_marker_SNP	MTB_anc|C|175441|T
680_core_marker_SNP	MTB_anc|T|216243|G
680_core_marker_SNP	MTB_anc|A|407947|G
680_core_marker_SNP	MTB_anc|C|599197|T
680_core_marker_SNP	MTB_anc|A|640180|C
680_core_marker_SNP	MTB_anc|G|696430|A
680_core_marker_SNP	MTB_anc|G|845793|A
680_within_cluster_SNP	MTB_anc|C|1087458|T
680_core_marker_SNP	MTB_anc|C|1142666|T
680_core_marker_SNP	MTB_anc|T|1310805|G
680_core_marker_SNP	MTB_anc|A|1364361|C
680_core_marker_SNP	MTB_anc|C|1830897|T
680_core_marker_SNP	MTB_anc|G|1987611|A
680_core_marker_SNP	MTB_anc|G|2059801|C
680_core_marker_SNP	MTB_anc|G|2151688|A
680_core_marker_SNP	MTB_anc|G|2161410|A
680_core_marker_SNP	MTB_anc|C|2216108|G
680_core_marker_SNP	MTB_anc|C|2235523|A
680_core_marker_SNP	MTB_anc|A|2334388|G
680_core_marker_SNP	MTB_anc|C|2603248|G
680_core_marker_SNP	MTB_anc|T|2730469|C
680_core_marker_SNP	MTB_anc|T|2774843|C
680_core_marker_SNP	MTB_anc|A|2858031|C
680_core_marker_SNP	MTB_anc|T|3015109|C
680_core_marker_SNP	MTB_anc|G|3038450|C
680_core_marker_SNP	MTB_anc|A|3108035|C
680_core_marker_SNP	MTB_anc|A|3128100|C
680_core_marker_SNP	MTB_anc|G|3188638|A
680_core_marker_SNP	MTB_anc|G|3367812|A
680_core_marker_SNP	MTB_anc|G|3448637|T
680_within_cluster_SNP	MTB_anc|T|3556532|C
680_core_marker_SNP	MTB_anc|C|3621279|A
680_core_marker_SNP	MTB_anc|C|3671932|G
680_core_marker_SNP	MTB_anc|A|3938606|G
680_core_marker_SNP	MTB_anc|G|4089197|C
680_core_marker_SNP	MTB_anc|G|4126907|A
680_core_marker_SNP	MTB_anc|G|4158373|C
680_core_marker_SNP	MTB_anc|C|4174037|G
680_core_marker_SNP	MTB_anc|G|4209401|C
680_core_marker_SNP	MTB_anc|C|4345015|G
680_core_marker_SNP	MTB_anc|C|4381125|G
680_core_marker_SNP	MTB_anc|C|4392836|T

## Sheet: Cluster_778
Name	SNP
778_within_cluster_SNP	MTB_anc|C|723529|T
778_within_cluster_SNP	MTB_anc|A|1705739|G
778_within_cluster_SNP	MTB_anc|G|2351090|A
778_core_marker_SNP	MTB_anc|G|1147733|T
778_core_marker_SNP	MTB_anc|C|3432897|T
778_core_marker_SNP	MTB_anc|T|483729|C
778_core_marker_SNP	MTB_anc|G|3178578|C
778_core_marker_SNP	MTB_anc|T|341581|C
778_core_marker_SNP	MTB_anc|C|562553|G
778_core_marker_SNP	MTB_anc|G|1247745|C
778_core_marker_SNP	MTB_anc|G|2037551|T
778_core_marker_SNP	MTB_anc|C|2202681|T
778_core_marker_SNP	MTB_anc|C|2375937|A
778_core_marker_SNP	MTB_anc|G|3084847|T
778_core_marker_SNP	MTB_anc|G|3347284|A
778_core_marker_SNP	MTB_anc|T|4284432|G
778_core_marker_SNP	MTB_anc|G|4293180|A

## Sheet: Cluster_1101
Name	SNP
1101_within_cluster_SNP	MTB_anc|C|14713|T
1101_within_cluster_SNP	MTB_anc|G|2280597|C
1101_within_cluster_SNP	MTB_anc|C|2904914|G
1101_core_marker_SNP	MTB_anc|A|82095|G
1101_core_marker_SNP	MTB_anc|G|213452|A
1101_core_marker_SNP	MTB_anc|A|265544|C
1101_core_marker_SNP	MTB_anc|T|313866|C
1101_core_marker_SNP	MTB_anc|C|495054|G
1101_core_marker_SNP	MTB_anc|G|804543|A
1101_core_marker_SNP	MTB_anc|G|958516|T
1101_core_marker_SNP	MTB_anc|G|993655|T
1101_core_marker_SNP	MTB_anc|C|1233946|G
1101_core_marker_SNP	MTB_anc|G|1291252|C
1101_core_marker_SNP	MTB_anc|C|1387113|T
1101_core_marker_SNP	MTB_anc|A|1399772|G
1101_core_marker_SNP	MTB_anc|C|1680282|T
1101_core_marker_SNP	MTB_anc|A|1883154|G
1101_core_marker_SNP	MTB_anc|G|1971929|T
1101_core_marker_SNP	MTB_anc|C|2189973|G
1101_core_marker_SNP	MTB_anc|G|2276956|C
1101_core_marker_SNP	MTB_anc|G|2289369|A
1101_core_marker_SNP	MTB_anc|T|2295292|G
1101_core_marker_SNP	MTB_anc|A|2588770|C
1101_core_marker_SNP	MTB_anc|T|2679243|C
1101_core_marker_SNP	MTB_anc|C|2687313|T
1101_core_marker_SNP	MTB_anc|T|2704385|C
1101_core_marker_SNP	MTB_anc|C|2715013|A
1101_core_marker_SNP	MTB_anc|C|2721862|T
1101_core_marker_SNP	MTB_anc|G|2822363|A
1101_core_marker_SNP	MTB_anc|G|2859522|C
1101_core_marker_SNP	MTB_anc|T|2883224|G
1101_core_marker_SNP	MTB_anc|T|2884538|C
1101_core_marker_SNP	MTB_anc|G|3180382|T
1101_core_marker_SNP	MTB_anc|T|3196661|C
1101_core_marker_SNP	MTB_anc|G|3202749|A
1101_core_marker_SNP	MTB_anc|C|3260498|G
1101_core_marker_SNP	MTB_anc|C|3402415|T
1101_core_marker_SNP	MTB_anc|C|3435020|T
1101_core_marker_SNP	MTB_anc|T|3577529|A
1101_core_marker_SNP	MTB_anc|C|3704745|T
1101_core_marker_SNP	MTB_anc|C|3785910|T
1101_core_marker_SNP	MTB_anc|G|3815053|A
1101_core_marker_SNP	MTB_anc|C|3911768|T
1101_core_marker_SNP	MTB_anc|G|3955657|T
1101_core_marker_SNP	MTB_anc|G|4326361|A
1101_core_marker_SNP	MTB_anc|C|4350631|T
1101_core_marker_SNP	MTB_anc|C|4383490|G
1101_core_marker_SNP	MTB_anc|A|4387272|G

## Sheet: Cluster_1304
Name	SNP
1304_within_cluster_SNP	MTB_anc|C|95409|T
1304_within_cluster_SNP	MTB_anc|C|363112|T
1304_within_cluster_SNP	MTB_anc|T|884158|C
1304_within_cluster_SNP	MTB_anc|C|2267846|T
1304_within_cluster_SNP	MTB_anc|T|2373630|C
1304_within_cluster_SNP	MTB_anc|G|2656358|A
1304_within_cluster_SNP	MTB_anc|C|4056141|A
1304_within_cluster_SNP	MTB_anc|C|4223379|A
1304_within_cluster_SNP	MTB_anc|C|4303442|T
1304_within_cluster_SNP	MTB_anc|A|1556536|C
1304_within_cluster_SNP	MTB_anc|G|3544267|A
1304_core_marker_SNP	MTB_anc|T|474651|C
1304_core_marker_SNP	MTB_anc|C|2343581|G
1304_core_marker_SNP	MTB_anc|G|2543064|A
1304_core_marker_SNP	MTB_anc|A|3048106|T
1304_core_marker_SNP	MTB_anc|T|3229042|A
1304_core_marker_SNP	MTB_anc|C|3364708|T

## Sheet: Cluster_1330
Name	SNP
1330_within_cluster_SNP	MTB_anc|T|580969|C
1330_within_cluster_SNP	MTB_anc|C|3830216|T
1330_core_marker_SNP	MTB_anc|C|4013719|T
1330_core_marker_SNP	MTB_anc|A|135854|C
1330_core_marker_SNP	MTB_anc|C|244169|T
1330_core_marker_SNP	MTB_anc|G|397760|C
1330_core_marker_SNP	MTB_anc|A|593239|G
1330_core_marker_SNP	MTB_anc|C|879909|A
1330_core_marker_SNP	MTB_anc|T|983761|G
1330_core_marker_SNP	MTB_anc|G|1258335|T
1330_core_marker_SNP	MTB_anc|C|1374284|G
1330_core_marker_SNP	MTB_anc|C|1942877|T
1330_core_marker_SNP	MTB_anc|T|2091506|C
1330_core_marker_SNP	MTB_anc|G|3381173|A
1330_core_marker_SNP	MTB_anc|C|3717384|T
1330_core_marker_SNP	MTB_anc|C|3892311|T
1330_within_cluster_SNP	MTB_anc|G|3916243|C

[truncated: 24 more sheets: Cluster_1414, Cluster_1960, Cluster_2433, Cluster_2819, Cluster_2907, Cluster_3068, Cluster_3084, Cluster_3201, Cluster_3325, Cluster_3420, Cluster_113, Cluster_1589, Cluster_210, Cluster_3113, Cluster_3133, Cluster_3313, Cluster_3330, Cluster_347, Cluster_558, Cluster_630 …]
